# Supplementary material for: Oscillations in MAPK cascade triggered by two distinct designs of coupled positive and negative feedback loops
Source: BMC Res Notes. 2012 Jun 13;5:287. doi: 10.1186/1756-0500-5-287 (PMC3532088; doi:10.1186/1756-0500-5-287)
Supplement: Additional file 1 — SBML model files.Model S1. SBML model of the system S1 as described in the main text. The model file is provided as ‘S1.xml’. Model S2. SBML model of the system S2 as described in the main text. The model file is provided as ‘S2.xml’. Positive feedback from S2 triggers oscillations in external signal transduction module. SBML model of the system S2 where MK** of S2 provides positive feedback to phosphorylation step of a kinase X as described in main text and Figure 5. The model file is provided as ‘S2_external_crosstalk.xml’. Model S1n. SBML model of the system S1n as described in the main text. The model file is provided as ‘S1n.xml’. Model S2n. SBML model of the system S2n as described in the main text. The model file is provided as ‘S2n.xml’. [file 1756-0500-5-287-S1.zip]

Archive with 5 entries (5 files):
- 12889_5331704526497660_MOESM1_ESM.xml
- 12889_5331704526497660_MOESM2_ESM.xml
- 12889_5331704526497660_MOESM4_ESM.xml
- 12889_5331704526497660_MOESM5_ESM.xml
- 12889_5331704526497660_MOESM6_ESM.xml
